# Supplementary material for: Strategic Variants of CSP Delivered as SynDNA Vaccines Demonstrate Heterogeneity of Immunogenicity and Protection from Plasmodium Infection in a Murine Model
Source: Infect Immun. 2021 Sep 16;89(10):e00728-20. doi: 10.1128/IAI.00728-20 (PMC8445182; doi:10.1128/IAI.00728-20)
Supplement: Supplemental file 2 — Supplemental material. Download IAI.00728-20-s0002.xlsx, XLSX file, 0.01 MB [file iai.00728-20-s0002.xlsx]

## Sheet: Sheet1
Supplemental Table 2: Figure 2D statistical details
Within each column, compare rows (simple effects within columns)
Number of families	4
Number of comparisons per family	5
Alpha	0.05
Dunnett's multiple comparisons test	Significant?	Summary	Adjusted P Value
nTerm
pVax vs. 3D7	Yes	****	<0.0001
pVax vs. GPI1	Yes	****	<0.0001
pVax vs. ∆GPI	Yes	****	<0.0001
pVax vs. TM	Yes	****	<0.0001
pVax vs. DD2	Yes	****	<0.0001
NANP repeats
pVax vs. 3D7	No	ns	>0.9999
pVax vs. GPI1	No	ns	>0.9999
pVax vs. ∆GPI	No	ns	>0.9999
pVax vs. TM	No	ns	>0.9999
pVax vs. DD2	No	ns	>0.9999
Cterm
pVax vs. 3D7	No	ns	0.1012
pVax vs. GPI1	Yes	**	0.0043
pVax vs. ∆GPI	Yes	****	<0.0001
pVax vs. TM	No	ns	0.0804
pVax vs. DD2	No	ns	0.9985
GPI anchor
pVax vs. 3D7	No	ns	0.8649
pVax vs. GPI1	No	ns	>0.9999
pVax vs. ∆GPI	No	ns	>0.9999
pVax vs. TM	No	ns	>0.9999
pVax vs. DD2	No	ns	>0.9999
