# Supplementary material for: Strategic Variants of CSP Delivered as SynDNA Vaccines Demonstrate Heterogeneity of Immunogenicity and Protection from Plasmodium Infection in a Murine Model
Source: Infect Immun. 2021 Sep 16;89(10):e00728-20. doi: 10.1128/IAI.00728-20 (PMC8445182; doi:10.1128/IAI.00728-20)
Supplement: Supplemental file 3 — Supplemental material. Download IAI.00728-20-s0003.xlsx, XLSX file, 0.01 MB [file iai.00728-20-s0003.xlsx]

## Sheet: Sheet1
Supplemental Table 3: Figure 4C-D Statistical details
Within each column, compare rows (simple effects within columns)
Number of families	5
Number of comparisons per family	3
Alpha	0.05
Dunnett's multiple comparisons test	Significant?	Summary	Adjusted P Value
nTerm
pVax vs. dGPI	Yes	****	<0.0001
pVax vs. RTS,S	No	ns	>0.9999
pVax vs. R21	No	ns	0.9999
repeats
pVax vs. dGPI	No	ns	>0.9999
pVax vs. RTS,S	No	ns	>0.9999
pVax vs. R21	No	ns	>0.9999
cTerm
pVax vs. dGPI	Yes	**	0.0065
pVax vs. RTS,S	Yes	***	0.0005
pVax vs. R21	Yes	**	0.0036
GPI anchor
pVax vs. dGPI	No	ns	>0.9999
pVax vs. RTS,S	No	ns	0.8721
pVax vs. R21	No	ns	0.9172
HepB SA
pVax vs. dGPI	No	ns	0.9969
pVax vs. RTS,S	Yes	****	<0.0001
pVax vs. R21	Yes	****	<0.0001
